# Supplementary material for: Tunable bioactivity and mechanics of collagen-based tissue engineering constructs: A comparison of EDC-NHS, genipin and TG2 crosslinkers
Source: Biomaterials. 2020 Sep;254:120109. doi: 10.1016/j.biomaterials.2020.120109 (PMC7298615; doi:10.1016/j.biomaterials.2020.120109)
Supplement: Multimedia component 1 [file mmc1.xml]

<?xml version="1.0" encoding="utf-8" standalone="no"?>
<data>
  <datasets>
    <author>mn404@cam.ac.uk</author>
    <type>1</type>
    <dataset>
      <name> Research data supporting Tunable bioactivity and mechanics of collagen-based tissue engineering constructs: A comparison of EDC-NHS, genipin and TG2 crosslinkers</name>
      <caption />
      <description>Images and Python files containing the raw data plotted to obtain the graphs and statistics in the paper.</description>
      <filetype>
        <name />
      </filetype>
      <filesize />
      <source>0</source>
      <sourcename>Original Data</sourcename>
      <access>
        <type>1</type>
        <name>Data available in data repository</name>
        <reponame>Apollo</reponame>
        <PersistentId>10.17863/CAM.36098</PersistentId>
        <deeplinkurl>https://doi.org/10.17863/CAM.36098</deeplinkurl>
      </access>
    </dataset>
  </datasets>
</data>
